# Supplementary material for: Prognostic value of cross-omics screening for kidney clear cell renal cancer survival
Source: Biol Direct. 2016 Dec 20;11:68. doi: 10.1186/s13062-016-0170-1 (PMC5168807; doi:10.1186/s13062-016-0170-1)
Supplement: Additional file 4: — List of DNA methylation loci that were identified as associated with KIRC patient survival by at least one of the feature selection approaches in any cross validation round. (XLS 39 kb) [file 13062_2016_170_MOESM4_ESM.xls]

## Sheet: DNA methylation loci
cg03032025
cg14827391
cg15743907
cg16419354
cg24332577
cg00017221
cg00164898
cg00254133
cg00263760
cg00308438
cg00384539
cg00423702
cg00522333
cg00776960
cg00884529
cg00892393
cg00953309
cg01054478
cg01065161
cg01171858
cg01395754
cg01422467
cg01442200
cg01457653
cg01530101
cg01541443
cg01616178
cg01635405
cg01666716
cg01733459
cg01791238
cg01866162
cg02000882
cg02049629
cg02065637
cg02071418
cg02081006
cg02237470
cg02330106
cg02353154
cg02430935
cg02540736
cg02626929
cg02741216
cg02757432
cg02782630
cg02812891
cg02817421
cg02951021
cg03116948
cg03171924
cg03173685
cg03274401
cg03403065
cg03425110
cg03526459
cg03544320
cg03580351
cg03585912
cg03641958
cg03701210
cg03719032
cg03776042
cg03885271
cg03969515
cg04001668
cg04021697
cg04025150
cg04057858
cg04089739
cg04136185
cg04164023
cg04339613
cg04395689
cg04396110
cg04419610
cg04473302
cg04490714
cg04528819
cg04529785
cg04534765
cg04541474
cg04598774
cg05172259
cg05239311
cg05396987
cg05472874
cg05492735
cg05621401
cg05645422
cg05726195
cg05855917
cg05893709
cg05904135
cg05933904
cg06095270
cg06111286
cg06434454
cg06516502
cg06633426
cg06722633
cg06763054
cg06912665
cg07033372
cg07130265
cg07274590
cg07376535
cg07441143
cg07447922
cg07536847
cg07718303
cg07774025
cg07922606
cg07935264
cg07996594
cg08037774
cg08065657
cg08204280
cg08246619
cg08293531
cg08305436
cg08421910
cg08441806
cg08563994
cg08566455
cg08582485
cg08614481
cg08708684
cg08802533
cg08832906
cg08882547
cg09141303
cg09224689
cg09385093
cg09595050
cg09818081
cg09892203
cg09894698
cg10224098
cg10241809
cg10289976
cg10309835
cg10407894
cg10475433
cg10494770
cg10568944
cg10647513
cg10915263
cg11016563
cg11160362
cg11207307
cg11213690
cg11282657
cg11299333
cg11308840
cg11340941
cg11398452
cg11540997
cg11755933
cg11771234
cg11986861
cg12027493
cg12198813
cg12380743
cg12520549
cg12560987
cg12615637
cg12622986
cg12768681
cg12836959
cg12974388
cg13055709
cg13234863
cg13305657
cg13406768
cg13487667
cg13544946
cg13596833
cg13608171
cg13777844
cg13916961
cg13944175
cg13968390
cg14007067
cg14097304
cg14175690
cg14179581
cg14186963
cg14189141
cg14384532
cg14417498
cg14510504
cg14517340
cg14519717
cg14634534
cg14693804
cg14711743
cg14845410
cg15174552
cg15252243
cg15337897
cg15367453
cg15601361
cg15605918
cg15662768
cg15701111
cg15768270
cg15924102
cg16024318
cg16084133
cg16247183
cg16454495
cg16572224
cg16624692
cg16657340
cg17101296
cg17162024
cg17228232
cg17422774
cg17858500
cg17939805
cg18009710
cg18085435
cg18108683
cg18182399
cg18191688
cg18279094
cg18384778
cg18523886
cg18652900
cg18669186
cg18714782
cg18722841
cg18736063
cg19451167
cg19656282
cg19790626
cg19923650
cg20443254
cg20460797
cg20567847
cg20806427
cg21000072
cg21053529
cg21077559
cg21078654
cg21176643
cg21188652
cg21277995
cg21406271
cg21530890
cg21548772
cg21571166
cg21578219
cg21615171
cg21644826
cg21790626
cg21875802
cg21893358
cg22288613
cg22289581
cg22346124
cg22374057
cg22418909
cg22752533
cg22827250
cg22913127
cg23714707
cg23722790
cg23743911
cg24454144
cg24496475
cg24813613
cg24825966
cg24842086
cg24857620
cg24881834
cg25092681
cg25344401
cg25386676
cg25497250
cg25574024
cg25620220
cg25664338
cg25925252
cg25947184
cg25953930
cg26104752
cg26164773
cg26239233
cg26252167
cg26330510
cg26543989
cg26599006
cg26660461
cg26714129
cg26717554
cg26813907
cg26910511
cg27265170
cg27309110
cg27605104
